# Supplementary material for: A multilayer circuit architecture for the generation of distinct locomotor behaviors in Drosophila
Source: eLife. 2019 Dec 23;8:e51781. doi: 10.7554/eLife.51781 (PMC6994239; doi:10.7554/eLife.51781)
Supplement: Supplementary file 4. [file elife-51781-supp4.json.zip]

Archive with 3 entries (2 files):
- 51781SupplementaryFile4.json
- __MACOSX/
- __MACOSX/._51781SupplementaryFile4.json
